# Supplementary material for: Pertactin-Deficient Bordetella pertussis with Unusual Mechanism of Pertactin Disruption, Spain, 1986–2018
Source: Emerg Infect Dis. 2022 May;28(5):967–76. doi: 10.3201/eid2805.211958 (PMC9045434; doi:10.3201/eid2805.211958)
Supplement: Appendix 2 — Detailed data about the Bordetella pertussis isolates included in the phylogenetic analysis of pertactin-deficient B. pertussis with unusual mechanism of pertactin disruption, Spain, 1986–2018. [file 21-1958-Techapp-s2.xlsx]

## Sheet: Appendix 2 Table 1
Article DOI: https://doi.org/10.3201/eid2805.211958
Appendix 2 Table 1. Detailed data about the Bordetella pertussis isolates and their genome assemblies included in the Bayesian phylogenetic reconstruction, Spain, 1986-2018⃰.
				CHARACTERIZATION OF VACCINE ANTIGENS												READ DATA		ASSEMBLY DATA
REF. STRAIN	COLLECTION DATE	COLLECTION REGION	ST	PT PRODUCTION	ptxA	ptxP	FHA PRODUCTION	prn	PRN PRODUCTION	PRN MUTATION	fim2	fim3	FIM EXPRESSION	CLADE	ACCESSION NUMBER	NUMBER OF READS	COVERAGE	NUMBER OF CONTIGS	N50	Vaccine status
BP2	1986-01-02	Catalunya	2	YES	1	1	YES	2	YES	NA	1	1	FIM2/3	I	SRR12778197	1217832	80	386	16486	UNK
BP8	1989-06-07	Catalunya	2	YES	1	1	YES	1	YES	NA	1	1	FIM3	I	SRR12778395	1370468	91	580	19037	UNK
BP42	1989-10-21	Catalunya	2	YES	1	1	YES	2	YES	NA	1	1	FIM3	I	SRR12778164	1388232	90	410	18488	UNK
BP44	1990-01-09	Catalunya	2	YES	1	1	YES	3	YES	NA	1	1	FIM2	I	SRR12778157	939310	64	343	18732	UNK
BP47	1992-05-08	Catalunya	2	YES	1	1	YES	3	YES	NA	1	1	FIM2/3	I	SRR12778242	1283092	87	459	15226	UNK
BP49	1992-07-04	Catalunya	2	YES	1	1	YES	3	YES	NA	1	1	FIM3	I	SRR12778236	1442134	98	623	17117	UNK
BP58	1992-09-19	Catalunya	2	YES	1	1	YES	2	YES	NA	1	1	FIM2	I	SRR12778210	1263268	87	378	17834	UNK
BP59	1992-12-11	Catalunya	104	YES	1	1	YES	2	YES	NA	1	1	FIM2	I	SRR12778209	1457198	97	445	19593	UNK
BP74	1996-06-13	Catalunya	2	YES	1	3	YES	2	YES	NA	1	1	FIM3	I	SRR12778417	1211200	82	338	19283	UNK
BP75	1997-03-14	Catalunya	2	YES	1	1	YES	3	YES	NA	1	1	FIM3	I	SRR12778406	1493780	102	377	19251	UNK
BP82	1997-08-27	Catalunya	2	YES	1	1	YES	1	YES	NA	2	1	FIM2	I	SRR12778384	1702060	115	378	19105	UNK
BP87	1998-11-21	Catalunya	2	YES	1	3	YES	2	YES	NA	1	2	FIM3	II	SRR12778373	1475604	97	352	19898	UNK
BP89	1999-01-14	Catalunya	2	YES	1	3	YES	2	YES	NA	1	2	FIM3	II	SRR12778362	1068776	71	538	16482	UNK
BP97	1999-07-31	Catalunya	2	YES	1	1	YES	3	YES	NA	1	1	FIM3	I	SRR12778351	1307898	86	360	19066	UNK
BP98	1999-08-09	Catalunya	2	YES	1	3	YES	2	YES	NA	1	2	FIM3	II	SRR12778346	1871240	122	312	20190	UNK
BP101	1999-10-16	Catalunya	2	YES	1	3	YES	2	YES	NA	1	2	FIM3	II	SRR12778247	999390	64	352	19621	UNK
BP107	2000-03-20	Catalunya	2	YES	1	3	YES	2	YES	NA	1	2	FIM3	II	SRR12778246	1530552	82	385	19585	not vaccinated
BP118	2000-05-22	Catalunya	2	YES	1	3	YES	2	YES	NA	1	2	FIM3	II	SRR12778191	1180542	79	404	19113	not vaccinated
BP120	2000-06-02	Catalunya	2	YES	1	3	YES	2	YES	NA	1	2	FIM3	II	SRR12778180	888564	61	455	19571	partially vaccinated, 1 dose
BP121	2000-06-13	Catalunya	2	YES	14	3	YES	2	YES	NA	1	2	FIM3	II	SRR12778169	1438344	95	432	19858	partially vaccinated, 1 dose
BP127	2000-06-19	Catalunya	105	YES	1	3	YES	2	YES	NA	1	2	FIM3	II	SRR12778158	974676	66	502	19575	partially vaccinated, 2 doses
BP128	2000-06-20	Catalunya	2	YES	1	3	YES	2	YES	NA	1	2	FIM3	II	SRR12778243	1010654	69	437	15351	UNK
BP132	2000-06-29	Catalunya	2	YES	1	3	YES	2	YES	NA	1	2	FIM2/3	II	SRR12778232	1590738	106	456	19246	partially vaccinated, 1 dose
BP133	2000-06-29	Catalunya	2	YES	1	3	YES	2	YES	NA	1	2	FIM3	II	SRR12778221	1008634	65	488	19251	not vaccinated
BP139	2000-07-07	Catalunya	2	YES	1	3	YES	2	YES	NA	1	2	FIM3	II	SRR12778146	1167464	77	353	19595	not vaccinated
BP141	2000-07-14	Catalunya	2	YES	1	3	YES	2	YES	NA	1	2	FIM3	II	SRR12778245	1439392	95	321	19865	fully vaccinated, 5 doses
BP154	2002-07-08	Catalunya	2	YES	1	3	YES	2	YES	NA	1	2	FIM3	II	SRR12778202	1123584	74	353	19878	UNK
BP160	2003-01-30	Catalunya	2	YES	1	3	YES	2	YES	NA	1	2	FIM2/3	II	SRR12778199	1248688	82	372	19609	partially vaccinated, 3 doses
BP173	2003-07-03	Catalunya	2	YES	1	3	YES	2	YES	NA	1	2	FIM3	II	SRR12778198	920012	61	428	15619	UNK
BPH12O22	2005-07-17	Comunidad de Madrid	2	YES	1	3	YES	2	YES	NA	1	1	FIM2	III	SRR12778407	1833342	118	318	19861	UNK
BPH12O3	2006-01-22	Comunidad de Madrid	106	YES	1	3	YES	2	YES	NA	1	1	FIM2	III	SRR12778402	1150562	77	354	19067	UNK
BP289	2007-03-01	Catalunya	2	YES	1	3	YES	2	YES	NA	1	2	FIM3	II	SRR12778196	1289790	84	429	19593	not vaccinated
BP291	2007-03-15	Catalunya	2	YES	1	3	YES	2	YES	NA	1	2	FIM3	II	SRR12778195	1249288	81	420	19571	not vaccinated
BP298	2007-05-03	Catalunya	2	YES	1	3	YES	2	NO	UNK	1	2	FIM3	II	SRR12778194	830678	57	324	19575	not vaccinated
BP299	2007-05-09	Catalunya	2	YES	1	3	YES	2	NO	UNK	1	2	FIM3	II	SRR12778193	641654	44	407	15872	not vaccinated
BP304	2007-05-29	Catalunya	2	YES	1	15	YES	2	NO	UNK	1	2	FIM3	II	SRR12778192	2712624	182	507	13597	fully vaccinated, 5 doses
BP310	2007-06-18	Catalunya	2	YES	1	3	YES	2	NO	UNK	1	1	FIM3	III	SRR12778189	1302126	88	396	18504	not vaccinated
BP309	2007-06-21	Catalunya	2	YES	1	15	YES	2	NO	UNK	1	2	FIM3	II	SRR12778190	1270518	86	466	15233	partially vaccinated, 1 dose
BP329	2007-09-21	Catalunya	2	YES	1	3	YES	2	YES	NA	1	2	FIM3	II	SRR12778188	1639374	99	360	19589	not vaccinated
BP337	2008-05-08	Catalunya	2	YES	1	3	YES	2	YES	NA	1	1	FIM3	III	SRR12778187	994064	66	338	19860	not vaccinated
BP348	2008-07-23	Catalunya	2	YES	1	3	YES	2	YES	NA	1	1	FIM3	III	SRR12778186	1677460	107	467	15212	UNK
BP349	2008-07-23	Catalunya	2	YES	1	3	YES	3	YES	NA	1	2	FIM3	II	SRR12778185	1456084	99	642	15247	UNK
BP357	2008-08-26	Catalunya	2	YES	1	3	YES	2	YES	NA	1	1	FIM3	III	SRR12778184	1300492	83	426	18060	partially vaccinated, 4 doses
BP362	2008-08-30	Catalunya	2	YES	1	3	YES	2	YES	NA	1	2	FIM3	II	SRR12778183	1390138	89	341	19601	not vaccinated
BPH12O11	2008-09-08	Comunidad de Madrid	2	YES	1	3	YES	2	YES	NA	1	1	FIM3	III	SRR12778411	1059794	70	385	18724	UNK
BP364	2008-09-11	Catalunya	2	YES	1	3	YES	2	YES	NA	1	1	FIM3	III	SRR12778182	1125682	76	399	16890	not vaccinated
BP368	2009-01-29	Catalunya	2	YES	1	3	YES	2	YES	NA	1	1	FIM3	III	SRR12778181	1220428	79	453	19247	UNK
BPH12O5	2009-06-01	Comunidad de Madrid	2	YES	1	3	YES	2	NO	prn::del(-292, 1340)	1	1	FIM2	III	SRR12778398	1920344	125	343	19579	UNK
BP373	2009-06-04	Catalunya	2	YES	1	3	YES	2	YES	NA	1	2	FIM3	II	SRR12778179	1424958	91	394	18484	UNK
BP375	2009-06-15	Catalunya	2	YES	1	3	YES	2	NO	prn::499STOP-delG1494	1	2	FIM3	II	SRR12778178	996466	67	382	16266	partially vaccinated, 4 doses
BP381	2009-07-31	Catalunya	2	YES	1	3	YES	2	YES	NA	1	2	FIM3	II	SRR12778177	1208456	81	404	20270	partially vaccinated, 1 dose
BP382	2009-08-16	Catalunya	2	YES	1	3	YES	2	YES	NA	1	2	FIM3	II	SRR12778176	1265910	81	410	16438	not vaccinated
BP383	2009-08-23	Catalunya	2	YES	1	3	YES	2	YES	NA	1	2	FIM3	II	SRR12778175	1236658	80	493	19591	not vaccinated
BPH12O27	2010-07-09	Comunidad de Madrid	83	YES	1	3	YES	2	YES	NA	1	2	FIM3	II	SRR12778403	1092786	75	447	19267	UNK
BP400	2010-07-20	Catalunya	2	YES	1	3	YES	2	NO	prn::IS481-2735rev	1	1	FIM3	III	SRR12778173	1840266	119	471	19113	partially vaccinated, 3 doses
BP399	2010-07-22	Catalunya	2	YES	1	3	YES	2	NO	prn::IS481-1613rev	1	2	FIM3	II	SRR12778174	572158	38	430	15506	not vaccinated
BP402	2010-07-27	Catalunya	83	YES	1	3	YES	2	YES	NA	1	2	FIM3	II	SRR12778172	1621886	104	366	17681	not vaccinated
BP409	2011-01-25	Catalunya	2	YES	1	3	YES	2	YES	NA	1	1	FIM3	III	SRR12778171	1261518	83	332	20180	UNK
BP410	2011-02-02	Catalunya	2	YES	1	3	YES	2	NO	prn::del(-292, 1340)	1	1	FIM2	III	SRR12778170	1417466	93	335	19597	not vaccinated
BP411	2011-02-13	Catalunya	2	YES	1	3	YES	2	NO	prn::del(-292, 1340)	1	1	FIM2	III	SRR12778168	1098748	72	330	19597	not vaccinated
BP414	2011-03-10	Catalunya	2	YES	1	3	YES	2	YES	NA	1	2	FIM3	II	SRR12778167	1322222	90	446	17115	not vaccinated
BP417	2011-03-31	Catalunya	2	YES	1	3	YES	2	NO	prn::499STOP-delG1494	1	2	FIM3	II	SRR12778166	2158312	143	348	19870	fully vaccinated, 5 doses
BP419	2011-04-20	Catalunya	2	YES	1	3	YES	2	YES	NA	1	2	FIM3	II	SRR12778165	1096306	76	327	19906	not vaccinated
BP421	2011-04-28	Catalunya	2	YES	1	3	YES	2	NO	prn::del(-292, 1340)	1	1	FIM2	III	SRR12778163	926172	63	414	18064	fully vaccinated, 5 doses
BP424	2011-05-03	Catalunya	2	YES	1	3	YES	2	NO	prn::del(-292, 1340)	1	1	FIM2	III	SRR12778162	1189046	77	362	18488	UNK
BP428	2011-05-12	Catalunya	83	YES	1	3	YES	2	YES	NA	1	2	FIM3	II	SRR12778161	1550966	100	440	19591	UNK
BPH12O33	2011-05-18	Comunidad de Madrid	2	YES	1	3	YES	2	NO	prn::IS481-2735rev	1	1	FIM3	III	SRR12778401	1152186	78	485	18347	UNK
BPH12O36	2011-05-18	Comunidad de Madrid	2	YES	1	3	YES	2	YES	NA	1	1	FIM3	III	SRR12778400	933972	64	375	18247	UNK
BP429	2011-05-19	Catalunya	2	YES	1	3	YES	2	NO	prn::IS481-1613rev	1	2	FIM3	II	SRR12778160	1098740	73	487	15950	partially vaccinated, 2 doses
BPHCS3	2011-05-24	Castilla y León	2	YES	1	3	YES	2	YES	NA	1	1	FIM3	III	SRR12778391	1016180	67	336	19250	not vaccinated
BP434	2011-05-27	Catalunya	2	YES	1	3	YES	2	NO	prn::IS481-1613rev	1	2	FIM3	II	SRR12778159	1416068	90	412	17678	fully vaccinated, 5 doses
BPHCS10	2011-05-29	Castilla y León	2	YES	1	3	YES	2	YES	NA	1	2	FIM3	II	SRR12778397	1227764	81	411	17837	not vaccinated
BPHdlP30	2011-06-26	Comunidad de Madrid	2	YES	1	3	YES	2	NO	prn::IS481-1613fwd	1	2	FIM3	II	SRR12778376	1487558	97	360	20182	UNK
BP442	2011-06-27	Catalunya	2	YES	1	3	YES	2	NO	prn::IS481-1613rev	1	2	FIM3	II	SRR12778156	1261750	83	342	19571	fully vaccinated, 5 doses
BP446	2011-07-08	Catalunya	2	YES	1	3	YES	2	NO	prn::499STOP-delG1494	1	2	FIM3	II	SRR12778155	1283524	87	568	18236	not vaccinated
BP450	2011-07-14	Catalunya	2	YES	1	3	YES	2	YES	NA	1	1	FIM2	III	SRR12778154	1402248	90	474	17833	partially vaccinated, 3 doses
BPHCS12	2011-07-15	Castilla y León	2	YES	1	3	YES	2	NO	prn::promoter_inv(-74)	1	1	FIM3	III	SRR12778396	1436388	94	382	19595	not vaccinated
BP457	2011-07-18	Catalunya	2	YES	1	3	YES	2	YES	NA	1	1	FIM3	III	SRR12778152	874992	57	518	15955	UNK
BPHdlP29	2011-07-20	Comunidad de Madrid	2	YES	1	3	YES	2	YES	NA	1	1	FIM3	III	SRR12778377	1421936	93	381	19842	UNK
BP455	2011-07-21	Catalunya	2	YES	1	3	YES	2	NO	prn::del(-292, 1340)	1	1	FIM2	III	SRR12778153	1216470	79	458	14938	partially vaccinated, 2 doses
BP463	2011-07-24	Catalunya	2	YES	1	3	YES	2	NO	prn::IS481-1613fwd	1	1	FIM3	III	SRR12778151	1084180	71	351	19597	fully vaccinated, 5 doses
BP466	2011-07-27	Catalunya	2	YES	1	3	YES	2	NO	prn::499STOP-delG1494	1	2	FIM3	II	SRR12778150	1421082	91	415	19575	UNK
BP467	2011-07-27	Catalunya	2	YES	1	3	YES	2	YES	NA	1	1	FIM2	III	SRR12778149	1261634	85	377	17527	fully vaccinated, 5 doses
BPHCS4	2011-07-27	Castilla y León	2	YES	1	3	YES	2	YES	NA	1	1	FIM3	III	SRR12778390	1285648	84	392	19575	partially vaccinated, 1 dose
BPHCS9	2011-07-28	Castilla y León	2	YES	1	3	YES	2	YES	NA	1	2	FIM3	II	SRR12778387	1279084	83	515	17428	partially vaccinated, 4 doses
BP469	2011-08-01	Catalunya	2	YES	1	3	YES	2	YES	NA	1	1	FIM3	III	SRR12778148	1196028	79	413	16227	fully vaccinated, 5 doses
BPHCS8	2011-08-01	Castilla y León	2	YES	1	3	YES	2	NO	prn::IS481-2735rev	1	1	FIM3	III	SRR12778388	1314530	86	321	19595	partially vaccinated, 3 doses
BPHCS7	2011-08-11	Castilla y León	2	YES	1	3	YES	2	NO	prn::IS481-2735rev	1	1	FIM3	III	SRR12778389	996670	65	328	19867	partially vaccinated, 4 doses
BP476	2011-08-19	Catalunya	2	YES	1	3	YES	2	NO	prn::IS481-2735rev	1	1	FIM3	III	SRR12778241	1133594	75	481	19100	partially vaccinated, 2 doses
BP477	2011-08-25	Catalunya	2	YES	1	3	YES	2	NO	prn::499STOP-delG1494	1	2	FIM3	II	SRR12778240	1126414	74	392	19601	partially vaccinated, 2 doses
BP480	2011-09-01	Catalunya	2	YES	1	3	YES	2	NO	prn::IS481-1613rev	1	2	FIM3	II	SRR12778239	849566	57	416	16178	fully vaccinated, 5 doses
BP481	2011-09-03	Catalunya	2	YES	1	3	YES	2	NO	prn::499STOP-delG1494	1	2	FIM3	II	SRR12778238	856282	58	371	18396	not vaccinated
BP483	2011-09-13	Catalunya	83	YES	1	3	YES	2	YES	NA	1	2	FIM3	II	SRR12778237	1031382	71	535	16445	partially vaccinated, 3 doses
BP492	2012-01-16	Catalunya	2	YES	1	3	YES	2	NO	prn::IS481-1613fwd	1	2	FIM3	II	SRR12778235	988828	64	382	18060	not vaccinated
BP494	2012-02-27	Catalunya	2	YES	1	3	YES	2	NO	prn::IS481-1613rev	1	2	FIM3	II	SRR12778234	938718	62	428	16478	fully vaccinated, 5 doses
BP498	2012-04-30	Catalunya	2	YES	1	3	YES	2	NO	prn::del(-292, 1340)	1	1	FIM2	III	SRR12778233	1271534	85	518	19136	not vaccinated
BPHdlP31	2012-06-15	Comunidad de Madrid	2	YES	1	3	YES	2	NO	prn::promoter_inv(-74)	1	1	FIM3	III	SRR12778375	1607094	106	359	19669	UNK
BP505	2012-07-03	Catalunya	2	YES	1	3	YES	2	YES	NA	1	1	FIM3	III	SRR12778231	996198	64	647	11456	partially vaccinated, 3 doses
BPHdlP33	2012-07-07	Comunidad de Madrid	2	YES	1	3	YES	2	NO	prn::promoter_inv(-74)	1	1	FIM3	III	SRR12778374	1433122	94	366	18488	UNK
BP509	2012-07-27	Catalunya	2	YES	1	3	YES	2	NO	prn::del(-292, 1340)	UNK	1	FIM2	III	SRR12778230	1132332	76	369	18487	fully vaccinated, 5 doses
BP510	2012-07-28	Catalunya	83	YES	1	3	YES	2	NO	prn::IS481-1613fwd	1	2	FIM3	II	SRR12778229	985858	65	361	19255	partially vaccinated, 3 doses
BPHdlP35	2012-08-29	Comunidad de Madrid	2	YES	1	3	YES	2	YES	NA	1	1	FIM3	III	SRR12778372	1247372	82	370	20186	UNK
BP514	2012-08-30	Catalunya	2	YES	1	3	YES	2	NO	prn::promoter_inv(-74)	1	1	FIM3	III	SRR12778228	1057134	71	358	19275	UNK
BP515	2012-09-03	Catalunya	2	YES	1	3	YES	2	YES	NA	1	1	FIM3	III	SRR12778227	1332860	86	439	17210	UNK
BP517	2012-09-27	Catalunya	83	YES	1	3	YES	2	YES	NA	1	2	FIM3	II	SRR12778226	854336	57	425	17505	not vaccinated
BP520	2012-10-26	Catalunya	2	YES	1	3	YES	2	YES	NA	UNK	1	FIM2	III	SRR12778225	884266	59	399	19113	not vaccinated
BP522	2012-11-15	Catalunya	2	YES	1	3	YES	2	YES	NA	1	1	FIM2	III	SRR12778224	1317408	89	325	19940	not vaccinated
BP526	2013-04-12	Catalunya	2	YES	1	3	YES	2	NO	prn::del(-292, 1340)	1	1	FIM2	III	SRR12778223	1669528	86	402	19547	not vaccinated
BP528	2013-05-15	Catalunya	2	YES	1	3	YES	2	NO	prn::IS481-1613rev	1	1	FIM3	III	SRR12778222	1129956	77	377	18773	UNK
BPHdlP17	2013-06-03	Comunidad de Madrid	2	YES	1	3	YES	2	YES	NA	UNK	1	FIM2	III	SRR12778383	1287384	84	391	19456	UNK
BPHdlP19	2013-07-09	Comunidad de Madrid	2	YES	1	3	YES	2	YES	NA	1	1	FIM2	III	SRR12778382	1342714	88	456	16876	UNK
BP531	2013-07-24	Catalunya	2	YES	1	3	YES	2	NO	prn::del(-292, 1340)	1	1	FIM2	III	SRR12778220	519210	36	540	11875	not vaccinated
BPHdlP9	2013-08-05	Comunidad de Madrid	2	YES	1	3	YES	2	NO	prn::del(-292, 1340)	1	1	FIM2	III	SRR12778366	757426	49	334	19593	UNK
BP533	2013-08-26	Catalunya	2	YES	1	3	YES	2	NO	prn::del(-292, 1340)	1	1	FIM2	III	SRR12778219	1474460	103	384	19355	partially vaccinated, 4 doses
BP538	2013-09-07	Catalunya	2	YES	1	3	YES	2	NO	prn::del(-292, 1340)	1	1	FIM2	III	SRR12778217	661668	46	373	18496	fully vaccinated, 5 doses
BP536	2013-09-09	Catalunya	2	YES	1	3	YES	2	NO	prn::del(-292, 1340)	1	1	FIM2	III	SRR12778218	652196	45	346	18727	not vaccinated
BP540	2013-12-16	Catalunya	2	YES	1	3	YES	2	NO	prn::del(-292, 1340)	1	1	FIM2	III	SRR12778216	655658	45	334	19587	UNK
BPHdlP20	2014-04-17	Comunidad de Madrid	2	YES	1	3	YES	2	YES	NA	1	1	FIM2	III	SRR12778381	1015426	66	455	16430	UNK
BPHdlP21	2014-06-17	Comunidad de Madrid	2	YES	1	3	YES	2	NO	prn::del(-292, 1340)	UNK	1	FIM2	III	SRR12778380	1166962	77	404	15951	UNK
BP543	2014-06-19	Catalunya	2	YES	1	1	YES	1	YES	NA	1	1	FIM2	I	SRR12778215	1308754	88	333	19889	partially vaccinated, 1 dose
BPHdlP22	2014-07-21	Comunidad de Madrid	2	YES	1	3	YES	2	YES	NA	1	1	FIM2	III	SRR12778379	1358916	90	314	19870	UNK
BP545	2014-08-12	Catalunya	2	YES	1	3	YES	2	NO	prn::del(-292, 1340)	1	1	FIM2	III	SRR12778214	1042308	72	404	17135	not vaccinated
BP546	2014-08-15	Catalunya	2	YES	1	3	YES	2	YES	NA	UNK	1	FIM2	III	SRR12778213	1062308	72	532	17125	partially vaccinated, 2 doses
BP549	2014-08-27	Catalunya	2	YES	1	3	YES	2	NO	prn::del(-292, 1340)	1	1	FIM2	III	SRR12778212	922520	64	499	17213	partially vaccinated, 2 doses
BP551	2014-09-23	Catalunya	2	YES	1	3	YES	2	NO	prn::del(-292, 1340)	1	1	FIM2	III	SRR12778147	1360048	94	372	18064	partially vaccinated, 4 doses
BP552	2014-10-03	Catalunya	2	YES	1	3	YES	9	YES	NA	1	1	FIM3	III	SRR12778145	1155886	77	435	15638	UNK
BPH12O20	2014-11-05	Comunidad de Madrid	2	YES	1	3	YES	2	NO	prn::del(-292, 1340)	1	1	FIM2	III	SRR12778408	1466664	98	352	19563	UNK
BPHdlP23	2014-11-24	Comunidad de Madrid	2	YES	1	3	YES	2	NO	prn::del(-292, 1340)	1	1	FIM2	III	SRR12778378	1495940	99	315	20189	UNK
BPHCS16	2015-03-13	Castilla y León	2	YES	1	3	YES	2	NO	prn::del(-292, 1340)	1	1	FIM2	III	SRR12778392	969884	63	419	17152	partially vaccinated, 1 dose
BP555	2015-04-18	Catalunya	2	YES	1	3	YES	2	NO	prn::IS481-1613rev	1	2	FIM3	II	SRR12778144	991590	68	470	15509	partially vaccinated, 2 doses
BP556	2015-04-24	Catalunya	2	YES	1	3	YES	2	NO	prn::del(-292, 1340)	1	1	FIM2	III	SRR12778143	884898	61	357	19842	partially vaccinated, 3 doses
BP557	2015-04-26	Catalunya	2	YES	1	3	YES	2	NO	prn::IS481-1613rev	1	2	FIM3	II	SRR12778142	2500832	116	379	16799	partially vaccinated, 3 doses
BP558	2015-05-13	Catalunya	2	YES	1	3	YES	2	NO	prn::del(-292, 1340)	1	1	FIM2	III	SRR12778141	1133512	75	559	12593	fully vaccinated, 5 doses
BP560	2015-05-29	Catalunya	2	YES	1	3	YES	2	NO	prn::del(-292, 1340)	1	1	FIM2	III	SRR12778140	918142	63	416	15506	partially vaccinated, 3 doses
BPH12O15	2015-05-31	Comunidad de Madrid	2	YES	1	3	YES	2	NO	prn::del(-292, 1340)	UNK	1	FIM2	III	SRR12778410	1834588	124	357	19270	UNK
BP561	2015-06-03	Catalunya	2	YES	1	3	YES	2	NO	prn::del(-292, 1340)	1	1	FIM2	III	SRR12778139	1179106	81	360	20197	not vaccinated
BP562	2015-06-17	Catalunya	2	YES	1	3	YES	2	NO	prn::del(-292, 1340)	1	1	FIM2	III	SRR12778138	814220	56	390	16432	partially vaccinated, 4 doses
BPHdlP7	2015-06-30	Comunidad de Madrid	2	YES	1	3	YES	2	NO	prn::del(-292, 1340)	1	1	FIM2	III	SRR12778368	1092642	74	385	17213	UNK
BP567	2015-07-28	Catalunya	2	YES	1	3	YES	2	NO	prn::del(-292, 1340)	1	1	FIM2	III	SRR12778137	605264	41	437	15009	fully vaccinated, 5 doses
BPHCS13	2015-07-28	Castilla y León	2	YES	1	3	YES	2	NO	prn::del(-292, 1340)	1	1	FIM2	III	SRR12778394	1158388	76	435	19595	not vaccinated
BPHCS14	2015-08-07	Castilla y León	2	YES	1	3	YES	2	NO	prn::del(-292, 1340)	1	1	FIM2	III	SRR12778393	1417698	94	353	19593	UNK
BPHdlP6	2015-08-17	Comunidad de Madrid	2	YES	1	3	YES	2	YES	NA	1	1	FIM2	III	SRR12778369	1284706	84	417	19587	UNK
BPHdlP5	2015-08-19	Comunidad de Madrid	2	YES	1	3	YES	2	NO	prn::del(-292, 1340)	1	1	FIM2	III	SRR12778370	1798538	118	341	19270	UNK
BP568	2015-08-26	Catalunya	2	YES	1	3	YES	2	NO	prn::del(-292, 1340)	1	1	FIM2	III	SRR12778136	1442734	97	439	17837	UNK
BP569	2015-09-21	Catalunya	2	YES	1	3	YES	2	NO	prn::del(-292, 1340)	1	1	FIM2	III	SRR12778244	806528	55	405	18231	not vaccinated
BPHdlP4	2016-05-28	Comunidad de Madrid	2	YES	1	3	YES	2	NO	prn::del(-292, 1340)	1	1	FIM2	III	SRR12778371	1238324	80	382	18080	UNK
BP574	2016-06-12	Catalunya	2	YES	1	3	YES	2	NO	prn::IS481-1613rev	1	2	FIM3	II	SRR12778211	1125958	78	367	20178	partially vaccinated, 1 dose
BPR9	2017-04-24	Catalunya	2	YES	1	3	YES	2	YES	NA	1	1	FIM2	III	SRR12778347	1138638	79	327	19246	fully vaccinated, 5 doses
BPR4	2017-03-06	Catalunya	2	YES	1	3	YES	2	NO	prn::del(-292, 1340)	1	1	FIM2	III	SRR12778354	1333740	92	595	14366	partially vaccinated, 4 doses
BPR5	2017-03-07	Catalunya	83	YES	1	3	YES	2	NO	prn::promoter_del(-614, -75)	1	2	FIM3	II	SRR12778348	959120	66	352	18748	not vaccinated
BPR27	2017-07-11	Catalunya	2	YES	1	3	YES	2	YES	NA	1	1	FIM2	III	SRR12778357	1091578	76	331	19278	partially vaccinated, 4 doses
BPR28	2017-07-13	Catalunya	2	YES	1	3	YES	2	YES	NA	1	1	FIM2	III	SRR12778356	967208	67	331	19621	partially vaccinated, 2 doses
BPR13	2017-05-09	Catalunya	2	YES	1	3	YES	2	NO	prn::del(-292, 1340)	1	1	FIM2	III	SRR12778363	1115730	76	323	19895	partially vaccinated, 4 doses
BPR14	2017-06-12	Catalunya	2	YES	1	3	YES	2	NO	prn::IS481-1613rev	1	2	FIM3	II	SRR12778361	895228	62	525	13581	UNK
BPR19	2017-06-21	Catalunya	2	YES	1	3	YES	2	NO	prn::del(-292, 1340)	UNK	1	FIM2	III	SRR12778360	930586	65	347	19246	fully vaccinated, 5 doses
BPR21	2017-06-28	Catalunya	2	YES	1	3	YES	2	NO	prn::del(-292, 1340)	1	1	FIM2	III	SRR12778359	975640	68	369	18424	partially vaccinated, 2 doses
BPR23	2017-07-06	Catalunya	2	YES	1	3	YES	2	NO	prn::promoter_inv(-74)	1	1	FIM3	III	SRR12778358	1172892	80	389	17155	UNK
BPHdlP14	2017-08-06	Comunidad de Madrid	2	YES	1	3	YES	2	YES	NA	1	1	FIM2	III	SRR12778385	1379894	90	381	19567	UNK
BPG3	2018-05-25	Castilla La Mancha	2	YES	1	3	YES	2	YES	NA	1	1	FIM2	III	SRR12778415	893440	62	348	19847	UNK
BPHdlP8	2017-07-25	Comunidad de Madrid	2	YES	1	3	YES	2	NO	prn::del(-292, 1340)	1	1	FIM2	III	SRR12778367	1254104	84	601	16482	UNK
BPR30	2017-07-25	Catalunya	2	YES	1	3	YES	2	NO	prn::del(-292, 1340)	1	1	FIM2	III	SRR12778355	977458	67	491	16482	partially vaccinated, 4 doses
BP635	2018-07-11	Catalunya	2	YES	1	3	YES	2	YES	NA	1	1	FIM2	III	SRR12778205	1095554	76	359	19579	fully vaccinated, 5 doses
BP623	2017-08-30	Catalunya	2	YES	1	3	YES	2	NO	prn::del(-292, 1340)	1	1	FIM2	III	SRR12778208	1080236	76	457	18167	partially vaccinated, 4 doses
BPHdlP13	2017-10-17	Comunidad de Madrid	2	YES	1	3	YES	2	NO	prn::del(-292, 1340)	1	1	FIM2	III	SRR12778386	1365558	90	324	19593	UNK
BPH12O1	2017-10-20	Comunidad de Madrid	2	YES	1	3	YES	2	NO	prn::IS481-1613fwd	UNK	1	FIM2	III	SRR12778412	1181742	80	365	19242	UNK
BPR42	2018-03-19	Catalunya	2	YES	1	3	YES	2	NO	prn::del(-292, 1340)	1	1	FIM2	III	SRR12778352	1212348	85	417	15627	UNK
BP629	2018-03-21	Catalunya	2	YES	1	3	YES	2	NO	prn::del(-292, 1340)	1	1	FIM2	III	SRR12778207	709846	49	369	19597	fully vaccinated, 5 doses
BPR41	2018-03-29	Catalunya	2	YES	1	3	YES	2	NO	prn::del(-292, 1340)	1	1	FIM2	III	SRR12778353	1570578	98	327	19625	partially vaccinated, 4 doses
BP630	2018-05-10	Catalunya	2	YES	1	3	YES	2	NO	prn::del(-292, 1340)	1	1	FIM2	III	SRR12778206	988600	70	506	16856	fully vaccinated, 5 doses
BPR43	2018-05-14	Catalunya	2	YES	1	3	YES	2	NO	prn::del(-292, 1340)	1	1	FIM2	III	SRR12778350	1179106	81	360	20197	fully vaccinated, 5 doses
BP637	2018-07-23	Catalunya	2	YES	1	3	YES	2	YES	NA	1	1	FIM2	III	SRR12778204	1022556	70	351	19537	fully vaccinated, 5 doses
BPH12O37	2018-08-23	Comunidad de Madrid	2	YES	1	3	YES	2	YES	NA	1	1	FIM2	III	SRR12778399	1052758	72	441	18961	UNK
BPH12O24	2018-08-31	Comunidad de Madrid	2	YES	1	3	YES	2	YES	NA	1	1	FIM2	III	SRR12778405	1653332	113	396	19043	UNK
BPR1	2017-01-25	Catalunya	2	YES	1	3	YES	2	YES	NA	1	2	FIM3	II	SRR12778365	1037564	71	498	16268	UNK
BPR46	2018-06-27	Catalunya	2	YES	1	3	YES	2	NO	prn::IS481-1613rev	1	1	FIM2	III	SRR12778349	949742	67	400	19242	partially vaccinated, 3 doses
BPR11	2017-05-03	Catalunya	2	YES	1	3	YES	2	YES	NA	1	2	FIM3	II	SRR12778364	900544	63	415	19855	fully vaccinated, 5 doses
BPG1	2018-05-22	Castilla La Mancha	2	YES	1	3	YES	2	YES	NA	1	2	FIM3	II	SRR12778345	773844	55	342	20177	UNK
BP639	2018-08-14	Catalunya	2	YES	1	3	YES	2	NO	prn::del(-292, 1340)	1	1	FIM2	III	SRR12778203	888468	63	384	17209	partially vaccinated, 4 doses
BPG9	2018-05-23	Castilla La Mancha	2	YES	1	3	YES	2	YES	NA	1	2	FIM3	II	SRR12778413	1135560	80	478	14950	UNK
BPH12O25	2018-08-27	Comunidad de Madrid	2	YES	1	3	YES	2	NO	prn::del(-292, 1340)	1	1	FIM2	III	SRR12778404	1028984	71	418	19116	UNK
BPG8	2018-05-27	Castilla La Mancha	2	YES	1	3	YES	2	YES	NA	1	2	FIM3	II	SRR12778414	941840	67	487	12600	UNK
BP641	2018-09-06	Catalunya	2	YES	1	3	YES	2	NO	prn::del(-292, 1340)	1	1	FIM2	III	SRR12778201	1154420	79	399	19246	partially vaccinated, 4 doses
BP643	2018-09-16	Catalunya	2	YES	1	3	YES	2	NO	prn::del(-292, 1340)	UNK	1	FIM2	III	SRR12778200	1195924	85	400	16861	partially vaccinated, 2 doses
BP644	2018-09-17	Catalunya	2	YES	1	3	YES	2	NO	prn::del(-292, 1340)	UNK	1	FIM2	III	SRR12778418	1024524	72	351	18488	partially vaccinated, 2 doses
⃰ NA, not applicable; UNK, unknown.

## Sheet: Appendix 2 Table 2
Appendix 2 Table 2. Detailed data about PRN-deficient Bordetella pertussis isolates available in public databases and included in the phylogenetic analysis of PRN-deficient B. pertussis with unusual mechanism of PRN disruption, Spain, 1986-2018.
ACCESSION NUMBER	STRAIN ID	COLLECTION YEAR	COLLECTION COUNTRY	PRN MUTATION
SRR3205774	I538	2012	USA: VT	prn::promoter_inv(-74)
SRR3205775	I539	2012	USA: VT	prn::promoter_inv(-74)
SRR5070813	J162	2014	USA: GA	prn::IS481-2735rev
SRR5070859	J149	2014	USA: OR	prn::promoter_inv(-74)
SRR5070866	I351	2012	USA: MN	prn::promoter_inv(-74)
SRR5070892	J021	2013	USA: OR	prn::promoter_inv(-74)
SRR5071037	I238	2012	USA: CA	prn::promoter_inv(-74)
SRR5071065	H806	2011	USA: FL	prn::promoter_inv(-74)
SRR8652757	L2244	2015	Australia	prn::del(-292, 1340)
SRR8652768	L2249	2014	Australia	prn::del(-292, 1340)
SRR9006047	J549	2016	USA: VT	prn::promoter_inv(-74)
SRR9006048	J567	2016	USA: VT	prn::promoter_inv(-74)
SRR9006049	J571	2016	USA: VT	prn::promoter_inv(-74)
SRR9006141	J667	2016	USA: VT	prn::promoter_inv(-74)
SRR9006142	J673	2016	USA: VT	prn::promoter_inv(-74)
SRR9006143	J656	2016	USA: VT	prn::promoter_inv(-74)
SRR9006145	J632	2016	USA: VT	prn::promoter_inv(-74)
SRR9006146	J650	2016	USA: VT	prn::promoter_inv(-74)
SRR9006159	J628	2016	USA: VT	prn::promoter_inv(-74)
SRR9006160	J625	2016	USA: VT	prn::del(-292, 1340)
SRR9006223	I598	2013	USA: WA	prn::promoter_inv(-74)
SRR9006230	J378	2015	USA: CA	prn::promoter_inv(-74)
SRR9006235	J379	2015	USA: CA	prn::promoter_inv(-74)
ERR5102044	FR5302	2012	France	prn::del(-292, 1340)
ERR5102035	FR5187	2012	France	prn::promoter_inv(-74)
